# Supplementary material for: Transcriptomic screening of novel targets of sericin in human hepatocellular carcinoma cells
Source: Sci Rep. 2024 Mar 5;14:5455. doi: 10.1038/s41598-024-56179-y (PMC10914811; doi:10.1038/s41598-024-56179-y)
Supplement: Supplementary file 5 — Supplementary Table S1. [file 41598_2024_56179_MOESM5_ESM.xlsx]

## Sheet: 1 vs untreated
Differentially expressed genes (1 mg/ mL vs untreated sericin administration)
geneName	log2FC	padj	lfcSE
RBM6	-0.299937	0.00910495	0.0840269
ZFX	-0.530703	0.00167253	0.121959
CRLF1	0.255488	0.00669876	0.072932
BAIAP2L1	0.398106	0.0205527	0.115576
KDM7A	-0.270291	0.027011	0.0849728
MBTD1	-0.357307	0.0126024	0.0993629
CLK1	-0.280746	0.0250307	0.0861768
CYP24A1	0.575849	0.0140752	0.165493
GCLM	0.27449	0.0169311	0.0809804
FAM13B	-0.472482	0.00430044	0.128564
IL17RB	-0.271311	0.040196	0.0888413
ZBTB11	-0.368018	0.0480049	0.122769
DDX3Y	-0.271526	0.00669876	0.0807519
PFKP	0.621699	0.0455563	0.204197
KLF6	-0.520645	4.91974e-07	0.0887287
IP6K2	-0.336203	0.0142292	0.0904381
TGFBR3	-0.336097	2.6364e-05	0.0787595
LRP6	-0.349633	0.0111478	0.0866816
PFN2	0.285217	0.0130334	0.0812536
TUBE1	0.375212	0.0107324	0.106071
ZNF37A	-0.348273	0.00442469	0.0913808
BAZ2A	-0.257751	0.0447831	0.0855242
FGFR1	-0.285793	0.0403436	0.0934362
SYNJ2	-0.377579	0.00018308	0.0803736
BPIFB2	-0.339855	0.00242807	0.0866355
CCNT2	-0.316106	0.0340507	0.0997545
FAT1	-0.391073	1.21169e-08	0.080102
APOB	-0.367304	1.67127e-09	0.0767648
ATRX	-0.306287	0.0224246	0.093294
HUWE1	-0.267647	0.00691611	0.0748881
PPP1R15A	-0.305913	0.0194046	0.27867
TNRC6A	-0.26278	0.0311098	0.0946752
NLRP1	-0.482025	0.00760412	0.124702
SEMA4G	-0.315523	0.00442469	0.0790095
BTAF1	-0.279152	0.0270766	0.0886579
HIVEP1	-0.483906	0.0238041	0.141377
MISP	0.573777	0.0406071	0.189216
FAM118A	-0.390088	0.0238041	0.116226
EP300	-0.269448	0.0244105	0.0840091
SRSF5	-0.388398	9.56274e-05	0.0813141
PNN	-0.407291	3.36311e-06	0.0755485
NINL	-0.335783	0.00883291	0.0932785
PSMA7	0.282824	0.00237659	0.0751914
DIDO1	-0.33989	0.00087366	0.0803291
TRIB3	0.407173	2.6299e-06	0.0782655
NFAT5	-0.300043	0.0291531	0.100883
USP31	-0.302254	0.0212923	0.0896092
ZFAND1	0.293836	0.0258308	0.108294
FGL1	-0.320229	0.00402883	0.0796421
KANK1	-0.252111	0.021861	0.0759493
GBF1	-0.254535	0.0419399	0.0874557
KRT23	0.451944	0.0258308	0.131888
NUFIP2	-0.329213	0.00191433	0.0794487
MTMR4	-0.281266	0.0180795	0.0866317
CDK5RAP3	-0.389166	0.00493606	0.0967595
MED13	-0.253795	0.0476396	0.0812416
LUC7L3	-0.433983	1.02871e-07	0.0720879
SLC16A6	0.591071	0.00669876	0.14582
FNBP4	-0.382396	9.95289e-05	0.0857218
HSPA8	-0.29408	0.000416992	0.0684107
CARS1	0.258719	0.04753	0.0969936
CAPRIN2	-0.338421	0.0238469	0.107978
GCNT2	0.33352	0.040625	0.112655
NEDD9	-0.31168	0.00410827	0.0732555
ASF1A	0.376059	0.000104167	0.0787275
NCOA7	0.420297	0.00691611	0.121506
MDN1	-0.444419	0.000195825	0.10168
PRPF4B	-0.262351	0.0124446	0.0765898
HMGCR	-0.311568	0.00442469	0.0763589
CLK4	-0.475927	0.0125239	0.12786
NR3C1	0.338324	0.0478401	0.124942
LIFR	-0.504652	9.83086e-05	0.10262
TCERG1	-0.260673	0.0265713	0.0906661
BCL6	-0.594612	7.52275e-06	0.0990024
COL7A1	-0.381712	0.0110059	0.114638
NKTR	-0.380185	0.00401203	0.225437
INO80D	-0.509566	0.000329078	0.113473
FN1	-0.427606	1.50731e-13	0.0607818
KDM3A	-0.292168	0.0280936	0.100529
ID2	0.302882	0.0269501	0.0998255
BIRC6	-0.273018	0.0140144	0.0890084
FBXO2	0.307191	0.0344966	0.103081
CTH	0.354606	0.0104268	0.103542
NID1	-0.250136	0.0212923	0.0747011
RLF	-0.478794	0.00398291	0.120802
PRRC2C	-0.292488	0.00159991	0.0893822
RSRP1	-0.665479	7.31704e-09	0.101424
PROX1	-0.493587	1.31664e-06	0.0857547
KMT2A	-0.305542	0.0336407	0.0985796
PHF3	-0.266726	0.00719869	0.0771437
ONECUT2	-0.469869	0.0348345	0.145216
RBM25	-0.291527	0.00167302	0.0780997
EPC1	-0.44667	0.00196875	0.108158
ELF1	-0.32428	0.00442469	0.0861503
EGR1	-0.66451	3.70921e-07	0.111223
TENT4B	-0.330749	0.0101922	0.0940119
ITPR2	-0.258486	0.0183143	0.0778123
GIPC1	0.307369	0.0480049	0.105281
LRP1	-0.400805	7.994e-07	0.0810273
TTC21B	-0.308206	0.0167903	0.0897986
SDC4	0.270064	0.0237073	0.0846676
CHD6	-0.387577	0.00442469	0.103168
RREB1	-0.308869	0.0140604	0.0895392
AHNAK	-0.332433	0.00196875	0.0893596
INSIG2	-0.301702	0.00702539	0.0862994
CCDC93	-0.463804	1.18996e-05	0.0889716
C3	-0.260542	0.000416992	0.0653482
RRBP1	-0.291509	7.7865e-05	0.0646878
CEP250	-0.34155	0.0327237	0.10558
PRR12	-0.455529	0.0348345	0.140487
UBR4	-0.398015	3.36147e-06	0.0787089
MACF1	-0.254339	0.0212405	0.0889126
YWHAH	0.267508	0.0265713	0.0865745
HERC2	-0.338802	0.0452993	0.117248
CCNT1	-0.447286	0.00102421	0.103056
AFDN	-0.288529	0.000379335	0.0692208
LAMA5	-0.318913	0.00189549	0.0807092
ZNF426	-0.576402	0.0181382	0.167683
ZNF331	-0.47531	0.021866	0.138479
RBM39	-0.309585	9.35683e-06	0.0633192
PRKAB2	-0.267231	0.0140752	0.0821399
CLUHP3	-0.477853	0.00386455	0.120198
PNISR	-0.370092	0.000743582	0.0869578
MTSS2	-0.262611	0.0270766	0.0837803
KHDC4	-0.387977	0.00366856	0.0946413
LPIN3	-0.436363	0.0254037	0.148774
SRRM1	-0.268832	0.0406071	0.0947948
ZFC3H1	-0.361232	0.00969819	0.0998795
BHLHE40	-0.423431	0.0173276	0.120678
ARGLU1	-0.411529	1.68346e-06	0.0721623
TBX3	-0.281007	0.0130334	0.0782677
CCDC142	-0.666416	0.0183143	0.185401
DYNC1LI2	-0.273363	0.0218048	0.083769
RAPGEF5	-0.474325	0.00191433	0.109191
SAP130	-0.314016	0.0463166	0.101871
SLC2A8	0.367113	0.0125489	0.100174
LRRC1	0.372432	0.0203499	0.11322
ATAT1	-0.426417	0.0267532	0.125989
RAB30	-0.541131	0.040625	0.165935
CREBZF	-0.363927	9.38565e-05	0.0802156
SORL1	-0.335926	0.000511732	0.0728881
TET1	-0.428908	0.0340507	0.138656
METTL5	0.305934	0.0404313	0.106572
KIAA1109	-0.372205	0.0140752	0.113384
FRAS1	-0.509845	9.0515e-10	0.0809452
MAPK8IP3	-0.434187	0.00287213	0.123743
INHBE	0.435872	9.23558e-06	0.0898327
LGR5	-0.306484	0.00150983	0.0707856
LPAR6	-0.32786	0.0343598	0.104476
DCAF5	-0.338639	0.0343598	0.107461
ZSCAN29	-0.350506	0.0203499	0.104898
TICRR	-0.450435	0.0400517	0.157398
MAP1LC3B	0.318531	0.00497082	0.178143
HUNK	-0.559719	0.0260375	0.165739
RERE	-0.292145	0.00628525	0.0831286
CCN1	-0.34794	0.0378493	0.111776
POU2F1	-0.36235	0.045012	0.120807
POGZ	-0.366198	0.023056	0.106858
RPS27A	0.271463	0.00398291	0.0706491
SCN1A	-0.432925	0.0104268	0.136232
IQSEC1	-0.285967	0.0152856	0.0815092
PIK3R1	-0.358367	0.0210647	0.10605
PHIP	-0.293485	0.0300425	0.100804
TMEM181	-0.266595	0.00237659	0.069325
RBAK	-0.420191	0.00730628	0.111575
ZNF92	-0.423049	0.0455563	0.13774
OGT	-0.391915	1.36103e-05	0.0795289
IGSF1	-0.357044	0.000711178	0.081312
LACTB2	0.512173	0.0223697	0.159982
ANKRD1	0.479336	0.000268344	0.111384
MKI67	-0.259113	0.0291258	0.208821
GSTO1	0.274031	0.00573682	0.0737495
FAU	0.314658	0.00755009	0.0848531
TAOK2	-0.278577	0.0439814	0.0903996
ARID5B	-0.421834	0.0128906	0.110212
DLG5	-0.364253	0.000640955	0.0898101
SACS	-0.304144	0.0461313	0.0986613
MGAT5	-0.276054	0.00401203	0.077062
UTRN	-0.356147	2.7353e-05	0.0816494
PLOD2	-0.281372	0.00178704	0.0700577
SREK1	-0.283175	0.0162776	0.0871506
OTULIN	-0.348954	0.0479482	0.114635
MIA3	-0.340557	0.00412364	0.0893819
KLF10	0.41255	0.0348345	0.135897
MIER3	-0.435905	0.003231	0.105843
EIF4A2	-0.281723	0.000131712	0.0631712
SMG1	-0.271533	0.00237659	0.0874795
PAXBP1	-0.309836	0.0247075	0.0930964
PCNT	-0.348542	0.0217818	0.1169
ITIH3	-0.294178	0.0140144	0.081435
USP24	-0.263942	0.0142292	0.0793653
FBLIM1	0.542801	0.0311098	0.171605
MYSM1	-0.509221	0.00012364	0.10823
FUBP1	-0.279275	0.00347073	0.0743478
CCNL1	-0.563276	1.67127e-09	0.0861549
CRELD1	-0.512472	0.00562176	0.127399
UVSSA	-0.428034	0.0217266	0.137197
SPRY1	-0.454466	5.4388e-06	0.0874656
F2RL1	0.498812	0.000429849	0.117841
GRPEL2	-0.394588	0.0137775	0.266319
RICTOR	-0.349193	0.0311098	0.107942
ZNF12	-0.452284	0.00256024	0.108714
FREM1	-0.426289	2.63568e-06	0.0909907
ABCA1	-0.354268	0.00214451	0.0893857
DEPP1	-0.692654	4.06482e-10	0.465904
NEMF	-0.320255	0.0428536	0.1149
TAF1D	-0.282117	0.00102421	0.0675046
RNF169	-0.448288	0.0197533	0.130694
NAB2	0.430775	0.0140144	0.127607
ENGASE	-0.446577	0.0280619	0.132118
LENG8	-0.402474	0.00237659	0.104671
TK1	0.290041	0.0388049	0.104817
SRRM2	-0.445204	1.64845e-09	0.180671
DDIT4	-0.586463	1.92351e-10	0.359452
FILIP1L	-0.565938	2.37306e-06	0.100821
GDNF	-0.406229	0.0038686	0.102202
HNRNPH1	-0.263608	0.00087366	0.0656471
PRELID1	0.299443	0.0123498	0.085785
SLC38A11	-0.558011	0.0438721	0.166295
ONECUT1	-0.66862	0.0356493	0.195909
MAP3K2	-0.273995	0.0270766	0.0859578
PFKFB3	-0.576489	0.0128906	0.355862
PPM1D	-0.418935	0.00497082	0.109149
CHD7	-0.261572	0.0490063	0.0879901
ZNF318	-0.303626	0.0437129	0.100347
ENC1	-0.35696	2.6372e-06	0.0720287
ZNF217	-0.404328	0.00018308	0.0992563
CEBPB	0.371111	3.43929e-06	0.0904359
TMCC1	-0.368238	0.0180597	0.107171
HECTD4	-0.456608	0.00711533	0.12727
AHSA2P	-0.389324	0.00125475	0.0917474
GOLGB1	-0.343644	0.00141722	0.102235
MST1	-0.3593	0.00191433	0.0814388
CHD2	-0.254821	0.0447342	0.0871439
MGA	-0.29582	0.0282158	0.0957536
MSL2	-0.456651	0.00571424	0.115321
FAM241A	0.423057	0.0176037	0.128859
FZD4	-0.270395	0.00748595	0.0740358
TRAF6	-0.639176	0.0250307	0.188534
YPEL2	-0.754238	1.33305e-05	0.139648
DDIT3	-0.45881	0.0348345	0.269096
GOLGA8A	-0.47823	0.0108504	0.141752
TOMM5	0.318662	0.0406348	0.106798
SFN	0.392628	0.0075654	0.115983
TCIM	-0.795599	5.91225e-05	0.153826
MTX3	-0.481626	0.0133766	0.133886
CHD9	-0.373771	0.0155912	0.103348
TGIF1	0.318788	0.0283968	0.10894
PLEC	-0.438578	6.00747e-05	0.0923905
PLD6	0.455031	0.00730628	0.118871
SERTAD2	-0.294234	0.0060566	0.0824908
FAHD1	0.364745	0.0356493	0.119262
HERC2P3	-0.611663	0.0137931	0.164937
MRPL14	0.320649	0.0212923	0.0985224
POLR2A	-0.315436	0.000864622	0.0872337
RNF41	0.385243	0.0109261	0.111846
FIGN	-0.55509	0.00322496	0.137167
PLCXD1	-0.343768	0.00296558	0.0800487
PI4KAP2	-0.501192	0.0250307	0.160665
TOB2	-0.305312	0.00515604	0.0842892
WDR27	-0.363474	0.0433218	0.125394
AMER1	-0.450138	0.0274	0.132771
ZBTB40	-0.4765	0.000254058	0.095818
MRTFB	-0.365163	0.0459445	0.118353
MST1P2	-0.434777	5.16595e-09	0.0686517
TET3	-0.404342	0.00628525	0.109849
NCR3LG1	-0.367435	0.00106257	0.218188
PTAR1	-0.355689	0.0130334	0.0874245
ZNF292	-0.504195	0.00379399	0.123089
ARID2	-0.352664	0.0356493	0.109875
SERPINA3	-0.655829	0.00628525	0.179731
CD55	0.314801	0.019671	0.0904272
COL27A1	-0.421937	3.60826e-06	0.165417
DYNC1H1	-0.305692	0.00167302	0.182632
NOL4L	-0.278517	0.0421777	0.0935871
KLHL14	-0.590738	2.50942e-07	0.101546
VPS13A	-0.34695	0.000640955	0.088519
AKAP17A	-0.471824	4.54206e-05	0.09356
HELZ	-0.325602	0.00326615	0.0972218
PEG3	-0.37136	3.56924e-06	0.210786
ZKSCAN8	-0.454001	0.000198226	0.0941947
ZNF813	-0.618721	0.0357262	0.184065
PIM3	0.342057	0.00289693	0.0890402
TXNRD1	0.277904	0.00513941	0.0696655
TPM2	-0.672361	0.0169521	0.184856
DDX39B	-0.423128	2.75702e-06	0.0832861
MT-CO2	-0.483209	1.50731e-13	0.0611393
MT-CYB	-0.494724	7.41953e-17	0.0583864
F5	-0.52304	2.32833e-06	0.094977
SLC5A3	-0.376566	0.0214604	0.111903
MT-ND2	-0.483363	1.17705e-16	0.0582253
MT-ND5	-0.294305	0.000198226	0.19491
MT-CO1	-0.68453	7.34438e-34	0.0605561
MT-ND4	-0.545983	2.09493e-17	0.0646526
MT-ND1	-0.464657	6.55439e-13	0.0717971
MT-ATP6	-0.497875	1.67127e-09	0.0745188
RPL39	0.577929	0.0183143	0.151191
MT-CO3	-0.471958	5.51189e-16	0.0581429
TGM2	0.403118	0.0355172	0.12985
HSPA1A	-0.582282	0.0239877	0.347534
ATXN2	-0.382937	0.0157577	0.111415
MT-TP	-0.597489	0.0340477	0.16899
SLC35F6	0.468983	0.000101885	0.105548
PLEKHM1P1	-0.643528	0.0267532	0.190445
GOLGA8B	-0.34841	0.0231019	0.105263
CROCCP2	-0.302416	0.0291531	0.102526
RPL21P16	0.510267	0.019671	0.171183
CCNL2	-0.342145	0.000189514	0.0756891
HAGLR	-0.363847	0.020553	0.106646
HNRNPA1P48	-0.266346	0.023576	0.0805556
RPS27AP16	0.295307	0.0142021	0.103106
MTND2P28	-0.378209	9.83086e-05	0.0787104
SLC26A6	-0.311362	0.0275342	0.0953645
MIR34AHG	-0.636594	0.00684891	0.168704
NPIPA9	0.733825	0.00828919	0.229437
GPX1	0.329366	0.0217818	0.101953
ZNF37BP	-0.515176	0.00155591	0.121553
-	0.294864	0.0105337	0.0875188
COX19	-0.542159	0.0107037	0.377104
RPS2P5	0.310784	0.0046318	0.0768208
MALAT1	-0.57755	2.68077e-06	0.114886
-	-0.296978	0.0476396	0.198198
SNHG1	-0.371936	0.0060475	0.0978354
PI4KAP1	-0.465702	0.00457622	0.129688
-	-0.473786	0.00342855	0.121655
HERC2P2	-0.472317	0.00386455	0.114533

## Sheet: 0.125 vs untreated
Differentially expressed genes (0.125 mg/ mL vs untreated sericin administration)
geneName	log2FC	padj	lfcSE
KDM7A	-0.313224	0.0268989	0.0849728
GCLM	0.412079	0.000276816	0.0809804
FAM13B	-0.463339	0.0314025	0.128564
ERBB3	-0.254864	0.0483631	0.0740684
KLF6	-0.382341	0.00433828	0.0887287
TGFBR3	-0.340239	0.00433828	0.0787595
ELP1	-0.324004	0.00378828	0.0741174
SORBS1	-0.337151	0.0284391	0.0923911
TOX3	-0.391008	0.00433828	0.0904315
FGL1	-0.292381	0.0268989	0.0796421
ZKSCAN1	-0.358342	0.00799035	0.0868183
SERPINE1	0.2938	0.00519594	0.0691781
KANK1	-0.302023	0.0130839	0.0759493
ZMIZ1	-0.291709	0.0327274	0.0813656
SLC16A6	0.760771	0.000155091	0.14582
MMD	-0.302108	0.00433828	0.07001
KLF3	-0.285595	0.0391946	0.0810984
NEDD9	-0.32301	0.00345955	0.0732555
ASF1A	0.347249	0.00345955	0.0787275
VEGFA	-0.312973	0.0048187	0.0732792
LIFR	-0.357277	0.0439647	0.10262
BCL6	-0.627168	9.1153e-07	0.0990024
AMOTL2	-0.551354	0.00229161	0.12206
MRPL3	0.268411	0.0439647	0.0771441
IL1R1	-0.376625	0.00346317	0.0855982
ODC1	0.304109	0.00164327	0.0658371
PROX1	-0.419119	0.000653452	0.0857547
CCN2	-0.298161	0.00137812	0.0635344
ELF1	-0.402225	0.00145276	0.0861503
TUBA1B	0.259267	0.026117	0.0699619
RREB1	-0.319102	0.0346309	0.0895392
RAB17	-0.50312	0.0140228	0.127446
MT1G	0.566733	0.000106011	0.106272
MT2A	0.506711	1.03733e-05	0.0869209
INSIG2	-0.316784	0.0268989	0.0862994
CCDC93	-0.324888	0.0284391	0.0889716
AJUBA	-0.268841	0.0308584	0.0743211
AFDN	-0.252305	0.0285101	0.0692208
KDM6B	-0.399357	0.0185814	0.103758
SLC38A2	-0.397107	5.77848e-06	0.0664278
KLB	-0.414107	0.026117	0.111411
NT5E	-0.38843	0.0439647	0.111664
TBC1D4	-0.277469	0.0176164	0.0717526
DAB2IP	-0.330476	0.0214832	0.0873211
ITGAV	-0.282881	0.0268989	0.0767538
LGR5	-0.260016	0.0268989	0.0707856
RERE	-0.313804	0.0219369	0.0831286
OGT	-0.301798	0.021396	0.0795289
ARID5B	-0.609218	4.15083e-05	0.110212
DLG5	-0.340015	0.0214832	0.0898101
MGAT5	-0.271886	0.0386974	0.077062
SQSTM1	0.263616	0.0212035	0.0693401
CCNL1	-0.360564	0.00643521	0.0861549
ARHGEF3	-0.383454	0.026117	0.103483
FOXQ1	-0.304797	0.026117	0.0821119
NFIL3	-0.428763	0.000717188	0.0883462
FILIP1L	-0.584443	1.03733e-05	0.100821
INPP5D	-0.386439	0.00799035	0.0938828
MT1E	0.510442	0.000155091	0.0978425
PAQR8	-0.459385	0.026117	0.123747
RRM2	0.303732	0.0490661	0.0884745
ZNF217	-0.378655	0.0205005	0.0992563
CHD2	-0.352256	0.0101588	0.0871439
YPEL2	-0.573512	0.0080214	0.139648
NR2F1	-0.421861	0.0140228	0.106984
A2M	-0.288796	0.000802852	0.0599658
ZBTB38	-0.364749	0.00229161	0.0806367
PLD6	0.509108	0.00472018	0.118871
PLCXD1	-0.534488	1.87143e-07	0.0800487
ZBTB40	-0.443687	0.00164327	0.095818
SERPINA5	-0.283255	0.00521421	0.0668161
PTAR1	-0.309144	0.0380044	0.0874245
CLDN4	0.554357	0.0268989	0.150915
DPP4	-0.312287	0.015445	0.0799899
KLHL14	-0.374787	0.0268989	0.101546
AKR1B10	0.322686	0.0140228	0.0816864
TXNRD1	0.320612	0.00168895	0.0696655
F5	-0.372784	0.0147924	0.094977
HMGN2	0.287983	0.0490661	0.083931
ARHGEF28	-0.326186	0.0345536	0.0914284
HAGLR	-0.385414	0.0308584	0.106646
GTF2IP7	-0.741183	0.00042758	0.148619
-	-0.49033	0.0205005	0.128527
TMA7	0.400043	0.0317658	0.111239
ZNF37BP	-0.45449	0.0248754	0.121553
PTCHD4	-0.425702	0.0153931	0.108872

## Sheet: 0.125 vs 1
Differentially expressed genes (0.125 vs 1 mg/ mL sericin administration)
geneName	log2FC	padj	lfcSE	group
APOB	-0.317235	0.0351157	0.0824215	diffDE(1vs0.125)
PNN	-0.286019	0.022836	0.0715068	diffDE(1vs0.125)
TRIB3	0.328087	0.0222138	0.0815053	diffDE(1vs0.125)
MMD	0.3018	0.0292369	0.0767783	diffDE(1vs0.125)
HSPA8	-0.489886	9.68194e-07	0.0780741	diffDE(1vs0.125)
FBXO2	0.427666	0.0138155	0.103068	diffDE(1vs0.125)
AJUBA	0.449485	0.000282444	0.0890161	diffDE(1vs0.125)
INHBE	0.494782	2.58247e-05	0.0896659	diffDE(1vs0.125)
FOXQ1	0.497154	9.41219e-06	0.0861689	diffDE(1vs0.125)
PAQR8	0.608685	0.00405286	0.13657	diffDE(1vs0.125)
CEBPB	0.560348	4.37438e-06	0.0943311	diffDE(1vs0.125)
PLEC	-0.387365	0.0385466	0.101656	diffDE(1vs0.125)
MST1P2	-0.340016	0.00228076	0.0740551	diffDE(1vs0.125)
MT-CO2	-0.397258	4.37438e-06	0.0670737	diffDE(1vs0.125)
MT-CYB	-0.3052	0.0015298	0.0651126	diffDE(1vs0.125)
MT-ND2	-0.408944	8.43567e-07	0.0643132	diffDE(1vs0.125)
MT-CO1	-0.435315	8.43567e-07	0.0676523	diffDE(1vs0.125)
MT-ND4	-0.425777	2.52491e-06	0.0700546	diffDE(1vs0.125)
MT-ND1	-0.302534	0.0222138	0.075315	diffDE(1vs0.125)
MT-ATP6	-0.385568	2.32203e-05	0.0694291	diffDE(1vs0.125)
MT-CO3	-0.376981	1.34405e-05	0.066295	diffDE(1vs0.125)
HSPA1A	-1.07364	1.41665e-05	0.189782	diffDE(1vs0.125)
