# Supplementary material for: Transcriptomic screening of novel targets of sericin in human hepatocellular carcinoma cells
Source: Sci Rep. 2024 Mar 5;14:5455. doi: 10.1038/s41598-024-56179-y (PMC10914811; doi:10.1038/s41598-024-56179-y)
Supplement: Supplementary file 12 — Supplementary Table S8. [file 41598_2024_56179_MOESM12_ESM.xlsx]

## Sheet: Sheet1
Supplementary Table S8
Statistical analysis of the sericin-treated groups compared to the untreated control group was performed using a t-test
	0.125 vs 0 mg/mL Sericin						0.125 vs 0 mg/mL Sericin						0.125 vs 1 mg/mL Sericin
	Mean_logFC	SD	SEM	t	p	Significance	Mean	SD	t	p	SEM	Significance	t	p	Significance
EGR1	-2.96214	1.46495	0.845792	-2.022	0.0516542		-5.4055	2.66734	-2.02655	0.0511808	1.53999		1.39067	0.151689
YPEL2	-2.06005	0.0975051	0.0562946	-21.1277	4.68996e-98	**	-3.8314	0.437034	-8.76684	8.15703e-18	0.252322	**	6.85175	2.55046e-11	**
BCL6	-1.43971	0.860137	0.4966	-1.67382	0.0982964		-4.80751	0.869152	-5.53126	9.06388e-08	0.501805	**	4.77033	4.56563e-06	**
ARID5	-1.11238	0.323242	0.186624	-3.44131	0.00106983	**	-2.0705	0.0788083	-26.2726	5.1883e-151	0.0455	**	4.98788	1.57946e-06	**
TPM2	-1.01298	0.214801	0.124016	-4.71591	5.91011e-06	**	-1.9961	1.47899	-1.34964	0.160462	0.853897		1.13938	0.208456
KLHL14	-0.597812	0.169416	0.0978123	-3.52867	0.000789047	**	-2.49792	1.434	-1.74193	0.0875018	0.827918		2.27919	0.0297094	*
SERPINA3	-0.397754	0.541706	0.312754	-0.734262	0.304675		-1.9854	1.01914	-1.94811	0.0598141	0.588401		2.38258	0.0233471	*
TCIM	-0.115358	0.0517838	0.0298974	-2.22768	0.0333661	*	-1.43135	0.0591698	-24.1905	3.39119e-128	0.0341617	**	28.9886	1.33043e-183	**
TRAF6	-0.26154	0.0806102	0.0465403	-3.24451	0.00206558	**	-0.965495	0.165402	-5.83726	1.59189e-08	0.0954949	**	6.62657	1.16326e-10	**
SLC16A6	1.74398	0.356843	0.206024	4.88723	2.59622e-06	**	2.30599	0.35335	6.52609	2.25243e-10	0.204007	**	-1.9384	0.0609542
* P<0.05
** P<0.01
SPSS version 28 (IBM Corp., Armonk, NY, USA)
